# Supplementary material for: ProphTools: general prioritization tools for heterogeneous biological networks
Source: Gigascience. 2017 Nov 24;6(12):1–8. doi: 10.1093/gigascience/gix111 (PMC5751048; doi:10.1093/gigascience/gix111)
Supplement: Supplemental material [file gix111_supp.zip]

Archive with 4 entries (4 files):
- SupFile01_lncrna_disease_prophtools_general.csv
- SupFile01_lncrna_disease_prophtools_general_info.txt
- SupFile02_lncrna_disease_prophtools_specific.csv
- SupFile02_lncrna_disease_prophtools_specific_info.txt
