# Supplementary material for: ProphTools: general prioritization tools for heterogeneous biological networks
Source: Gigascience. 2017 Nov 24;6(12):1–8. doi: 10.1093/gigascience/gix111 (PMC5751048; doi:10.1093/gigascience/gix111)
Supplement: Supplemental material [file gix111_supp.zip › SupFile01_lncrna_disease_prophtools_general.csv]

ensg00000251423.2	alzheimers disease
ensg00000188693.7	alzheimers disease
ensg00000280039.1	acquired immunodeficiency syndrome
ensg00000280039.1	adult choroid plexus cancer
ensg00000280039.1	anterior urethra cancer
ensg00000280039.1	aryepiglottic fold cancer
ensg00000280039.1	auricular cancer
ensg00000280039.1	bladder dome cancer
ensg00000280039.1	microinvasive gastric cancer
ensg00000283029.1	acquired immunodeficiency syndrome
ensg00000243819.4	acquired immunodeficiency syndrome
ensg00000283029.1	adult dermatomyositis
ensg00000283029.1	childhood type dermatomyositis
ensg00000243819.4	adult dermatomyositis
ensg00000243819.4	childhood type dermatomyositis
ensg00000283029.1	cutaneous leishmaniasis
ensg00000283029.1	mucocutaneous leishmaniasis
ensg00000283029.1	visceral leishmaniasis
ensg00000243819.4	cutaneous leishmaniasis
ensg00000243819.4	mucocutaneous leishmaniasis
ensg00000243819.4	visceral leishmaniasis
ensg00000283029.1	pyomyositis
ensg00000243819.4	pyomyositis
ensg00000231421.7	colon squamous cell carcinoma
ensg00000231421.7	lung occult squamous cell carcinoma
ensg00000231421.7	cornea squamous cell carcinoma
ensg00000180139.11	bronchogenic lung adenocarcinoma
ensg00000241684.5	adult brainstem mixed glioma
ensg00000241684.5	adult oligodendroglioma
ensg00000241684.5	brain oligodendroglioma
ensg00000241684.5	childhood oligodendroglioma
ensg00000241684.5	childhood optic nerve glioma
ensg00000272620.1	barretts esophagus
ensg00000268257.2	aflatoxins related hepatocellular carcinoma
ensg00000280927.1	polycystic ovary syndrome
ensg00000196810.4	polycystic ovary syndrome
ensg00000240498.6	aortic atherosclerosis
ensg00000240498.6	cerebral atherosclerosis
ensg00000240498.6	generalized atherosclerosis
ensg00000240498.6	adult choroid plexus cancer
ensg00000240498.6	anterior urethra cancer
ensg00000240498.6	aryepiglottic fold cancer
ensg00000240498.6	auricular cancer
ensg00000240498.6	bladder dome cancer
ensg00000240498.6	acute apical periodontitis
ensg00000240498.6	aggressive periodontitis
ensg00000240498.6	chronic apical periodontitis
ensg00000240498.6	suppurative periapical periodontitis
ensg00000240498.6	acute gonococcal prostatitis
ensg00000240498.6	adenosquamous prostate carcinoma
ensg00000240498.6	atrophy of prostate
ensg00000240498.6	benign prostate phyllodes tumor
ensg00000240498.6	lymphoepithelioma like acinar prostate adenocarcinoma
ensg00000251173.1	parkinsons disease
ensg00000268066.5	fragile x syndrome
ensg00000278768.1	alzheimers disease
ensg00000278768.1	inclusion body myositis
ensg00000278910.3	acral lentiginous melanoma
ensg00000278910.3	adult leptomeningeal melanoma
ensg00000278910.3	amelanotic melanoma
ensg00000278910.3	balloon cell malignant melanoma
ensg00000278910.3	cervix melanoma
ensg00000262117.5	estrogen receptor negative breast cancer
ensg00000262117.5	estrogen receptor positive breast cancer
ensg00000262117.5	her2 receptor negative breast cancer
ensg00000262117.5	her2 receptor positive breast cancer
ensg00000262117.5	male breast cancer
ensg00000245573.7	postpartum depression
ensg00000245573.7	huntingtons disease
ensg00000245573.7	paranoid schizophrenia
ensg00000245573.7	morbid obesity
ensg00000281406.1	jewett marshall bladder cancer
ensg00000281406.1	superficial urinary bladder cancer
ensg00000234235.1	adult choroid plexus cancer
ensg00000234235.1	anterior urethra cancer
ensg00000234235.1	aryepiglottic fold cancer
ensg00000234235.1	auricular cancer
ensg00000234235.1	bladder dome cancer
ensg00000232416.3	blepharophimosis
ensg00000240868.1	acute gonococcal prostatitis
ensg00000240868.1	adenosquamous prostate carcinoma
ensg00000240868.1	atrophy of prostate
ensg00000240868.1	benign prostate phyllodes tumor
ensg00000240868.1	lymphoepithelioma like acinar prostate adenocarcinoma
ensg00000236830.6	acantholytic squamous cell skin carcinoma
ensg00000236830.6	acantholytic variant squamous cell breast carcinoma
ensg00000236830.6	acinar cell carcinoma
ensg00000236830.6	acinar cell cystadenocarcinoma
ensg00000236830.6	acinic cell breast carcinoma
ensg00000236830.6	acute gonococcal prostatitis
ensg00000236830.6	adenosquamous prostate carcinoma
ensg00000236830.6	atrophy of prostate
ensg00000236830.6	benign prostate phyllodes tumor
ensg00000236830.6	lymphoepithelioma like acinar prostate adenocarcinoma
ensg00000247844.1	microinvasive gastric cancer
ensg00000229140.8	adult brainstem mixed glioma
ensg00000229140.8	adult oligodendroglioma
ensg00000229140.8	brain oligodendroglioma
ensg00000229140.8	childhood oligodendroglioma
ensg00000229140.8	childhood optic nerve glioma
ensg00000240498.6	abdominal aortic aneurysm
ensg00000240498.6	alzheimers disease
ensg00000240498.6	dissecting aortic aneurysm
ensg00000240498.6	ruptured abdominal aortic aneurysm
ensg00000240498.6	ruptured thoracoabdominal aortic aneurysm
ensg00000240498.6	thoracic aortic aneurysm
ensg00000240498.6	penis basal cell carcinoma
ensg00000240498.6	vulva basal cell carcinoma
ensg00000240498.6	estrogen receptor negative breast cancer
ensg00000240498.6	estrogen receptor positive breast cancer
ensg00000240498.6	her2 receptor negative breast cancer
ensg00000240498.6	her2 receptor positive breast cancer
ensg00000240498.6	male breast cancer
ensg00000240498.6	diabetes insipidus
ensg00000240498.6	gestational diabetes
ensg00000240498.6	lipoatrophic diabetes
ensg00000240498.6	maturity onset diabetes of the young
ensg00000240498.6	neonatal diabetes mellitus
ensg00000240498.6	cervix endometriosis
ensg00000240498.6	endometriosis in scar of skin
ensg00000240498.6	endometriosis of intestine
ensg00000240498.6	endometriosis of ovary
ensg00000240498.6	endometriosis of pelvic peritoneum
ensg00000240498.6	intracranial aneurysm
ensg00000240498.6	microinvasive gastric cancer
ensg00000240498.6	acute closed angle glaucoma
ensg00000240498.6	anatomical narrow angle borderline glaucoma
ensg00000240498.6	chronic closed angle glaucoma
ensg00000240498.6	glaucomatocyclitic crisis
ensg00000240498.6	glaucomatous atrophy of optic disc
ensg00000240498.6	adult brainstem mixed glioma
ensg00000240498.6	adult oligodendroglioma
ensg00000240498.6	brain oligodendroglioma
ensg00000240498.6	childhood oligodendroglioma
ensg00000240498.6	childhood optic nerve glioma
ensg00000240498.6	acute monocytic leukemia
ensg00000240498.6	acute myeloid leukemia
ensg00000240498.6	acute t cell leukemia
ensg00000240498.6	adult t cell leukemia
ensg00000240498.6	aleukemic monocytic leukemia cutis
ensg00000240498.6	acral lentiginous melanoma
ensg00000240498.6	adult leptomeningeal melanoma
ensg00000240498.6	amelanotic melanoma
ensg00000240498.6	balloon cell malignant melanoma
ensg00000240498.6	cervix melanoma
ensg00000240498.6	apical myocardial infarction
ensg00000240498.6	septal myocardial infarction
ensg00000240498.6	silent myocardial infarction
ensg00000240498.6	nasopharynx carcinoma
ensg00000240498.6	neurofibromatosis
ensg00000240498.6	plexiform neurofibroma
ensg00000240498.6	adenomatoid tumor
ensg00000240498.6	adrenal rest tumor
ensg00000240498.6	adult central nervous system mixed germ cell tumor
ensg00000240498.6	adult endodermal sinus tumor
ensg00000240498.6	adult type testicular granulosa cell tumor
ensg00000240498.6	type 1 diabetes mellitus
ensg00000240498.6	adrenal gland ganglioneuroblastoma
ensg00000240498.6	adrenal neuroblastoma
ensg00000240498.6	blastoma
ensg00000240498.6	cerebral neuroblastoma
ensg00000240498.6	differentiating neuroblastoma
ensg00000241832.1	reye syndrome
ensg00000231004.2	reye syndrome
ensg00000280927.1	acute gonococcal prostatitis
ensg00000280927.1	adenosquamous prostate carcinoma
ensg00000280927.1	atrophy of prostate
ensg00000280927.1	benign prostate phyllodes tumor
ensg00000280927.1	lymphoepithelioma like acinar prostate adenocarcinoma
ensg00000226950.6	osteoporosis
ensg00000232307.1	bipolar i disorder
ensg00000232307.1	bipolar ll disorder
ensg00000232307.1	panic disorder
ensg00000232307.1	paranoid schizophrenia
ensg00000236709.1	pancreatic ductal carcinoma
ensg00000281591.1	facioscapulohumeral muscular dystrophy
ensg00000283406.1	digeorge syndrome
ensg00000283406.1	huntingtons disease
ensg00000283406.1	velocardiofacial syndrome
ensg00000229323.1	chronic monocytic leukemia
ensg00000231607.10	chronic monocytic leukemia
ensg00000231607.10	postgerminal center chronic lymphocytic leukemia small lymphocytic lymphoma
ensg00000231607.10	pregerminal center chronic lymphocytic leukemia small lymphocytic lymphoma
ensg00000231607.10	splenic manifestation of prolymphocytic leukemia
ensg00000231607.10	t cell adult acute lymphocytic leukemia
ensg00000231607.10	adult lymphoma
ensg00000231607.10	anaplastic large cell lymphoma
ensg00000231607.10	anus lymphoma
ensg00000231607.10	appendix lymphoma
ensg00000231607.10	bladder lymphoma
ensg00000231607.10	indolent myeloma
ensg00000231607.10	non secretory myeloma
ensg00000231607.10	osteosclerotic myeloma
ensg00000231607.10	smoldering myeloma
ensg00000230630.4	hereditary breast ovarian cancer
ensg00000245750.7	jewett marshall bladder cancer
ensg00000245750.7	superficial urinary bladder cancer
ensg00000259641.5	jewett marshall bladder cancer
ensg00000259641.5	superficial urinary bladder cancer
ensg00000245750.7	bronchogenic lung adenocarcinoma
ensg00000259641.5	bronchogenic lung adenocarcinoma
ensg00000245750.7	mucinous stomach adenocarcinoma
ensg00000259641.5	mucinous stomach adenocarcinoma
ensg00000245750.7	renal clear cell carcinoma
ensg00000259641.5	renal clear cell carcinoma
ensg00000245750.7	aflatoxins related hepatocellular carcinoma
ensg00000259641.5	aflatoxins related hepatocellular carcinoma
ensg00000235123.5	estrogen receptor negative breast cancer
ensg00000235123.5	estrogen receptor positive breast cancer
ensg00000235123.5	her2 receptor negative breast cancer
ensg00000235123.5	her2 receptor positive breast cancer
ensg00000235123.5	male breast cancer
ensg00000147753.9	hereditary hemorrhagic telangiectasia
ensg00000196096.3	hereditary hemorrhagic telangiectasia
ensg00000197251.3	hereditary hemorrhagic telangiectasia
ensg00000203325.3	hereditary hemorrhagic telangiectasia
ensg00000206129.3	hereditary hemorrhagic telangiectasia
ensg00000215231.7	hereditary hemorrhagic telangiectasia
ensg00000215374.5	hereditary hemorrhagic telangiectasia
ensg00000215808.2	hereditary hemorrhagic telangiectasia
ensg00000226496.2	hereditary hemorrhagic telangiectasia
ensg00000229563.6	hereditary hemorrhagic telangiectasia
ensg00000230133.1	hereditary hemorrhagic telangiectasia
ensg00000231133.6	hereditary hemorrhagic telangiectasia
ensg00000231185.6	hereditary hemorrhagic telangiectasia
ensg00000232021.6	hereditary hemorrhagic telangiectasia
ensg00000232046.6	hereditary hemorrhagic telangiectasia
ensg00000232956.8	hereditary hemorrhagic telangiectasia
ensg00000233154.5	hereditary hemorrhagic telangiectasia
ensg00000233251.7	hereditary hemorrhagic telangiectasia
ensg00000235285.1	hereditary hemorrhagic telangiectasia
ensg00000237036.4	hereditary hemorrhagic telangiectasia
ensg00000237548.1	hereditary hemorrhagic telangiectasia
ensg00000241269.1	hereditary hemorrhagic telangiectasia
ensg00000245910.8	hereditary hemorrhagic telangiectasia
ensg00000248176.1	hereditary hemorrhagic telangiectasia
ensg00000249364.5	hereditary hemorrhagic telangiectasia
ensg00000249772.1	hereditary hemorrhagic telangiectasia
ensg00000250195.1	hereditary hemorrhagic telangiectasia
ensg00000250608.1	hereditary hemorrhagic telangiectasia
ensg00000254154.8	hereditary hemorrhagic telangiectasia
ensg00000255471.1	hereditary hemorrhagic telangiectasia
ensg00000256218.1	hereditary hemorrhagic telangiectasia
ensg00000259150.5	hereditary hemorrhagic telangiectasia
ensg00000259334.1	hereditary hemorrhagic telangiectasia
ensg00000263753.6	hereditary hemorrhagic telangiectasia
ensg00000264772.6	hereditary hemorrhagic telangiectasia
ensg00000266952.1	hereditary hemorrhagic telangiectasia
ensg00000250902.1	atrioventricular septal defect
ensg00000224032.6	adult choroid plexus cancer
ensg00000224032.6	anterior urethra cancer
ensg00000224032.6	aryepiglottic fold cancer
ensg00000224032.6	auricular cancer
ensg00000224032.6	bladder dome cancer
ensg00000265992.1	adult central nervous system embryonal carcinoma
ensg00000265992.1	central nervous system embryonal carcinoma
ensg00000265992.1	childhood ovarian embryonal carcinoma
ensg00000265992.1	intratubular embryonal carcinoma
ensg00000265992.1	intracranial aneurysm
ensg00000268388.5	diastolic heart failure
ensg00000268388.5	rheumatic congestive heart failure
ensg00000268388.5	systolic heart failure
ensg00000248464.1	atrioventricular septal defect
ensg00000266835.5	microinvasive gastric cancer
ensg00000234741.7	autoimmune disease of central nervous system
ensg00000234741.7	autoimmune disease of exocrine system
ensg00000234741.7	autoimmune disease of eyes ear nose and throat
ensg00000234741.7	autoimmune disease of musculoskeletal system
ensg00000234741.7	estrogen receptor negative breast cancer
ensg00000234741.7	estrogen receptor positive breast cancer
ensg00000234741.7	her2 receptor negative breast cancer
ensg00000234741.7	her2 receptor positive breast cancer
ensg00000234741.7	male breast cancer
ensg00000234741.7	adult choroid plexus cancer
ensg00000234741.7	anterior urethra cancer
ensg00000234741.7	aryepiglottic fold cancer
ensg00000234741.7	auricular cancer
ensg00000234741.7	bladder dome cancer
ensg00000234741.7	adult lymphoma
ensg00000234741.7	anaplastic large cell lymphoma
ensg00000234741.7	anus lymphoma
ensg00000234741.7	appendix lymphoma
ensg00000234741.7	bladder lymphoma
ensg00000234741.7	acral lentiginous melanoma
ensg00000234741.7	adult leptomeningeal melanoma
ensg00000234741.7	amelanotic melanoma
ensg00000234741.7	balloon cell malignant melanoma
ensg00000234741.7	cervix melanoma
ensg00000234741.7	acute gonococcal prostatitis
ensg00000234741.7	adenosquamous prostate carcinoma
ensg00000234741.7	atrophy of prostate
ensg00000234741.7	benign prostate phyllodes tumor
ensg00000234741.7	lymphoepithelioma like acinar prostate adenocarcinoma
ensg00000234741.7	systemic lupus erythematosus
ensg00000234741.7	adenomatoid tumor
ensg00000234741.7	adrenal rest tumor
ensg00000234741.7	adult central nervous system mixed germ cell tumor
ensg00000234741.7	adult endodermal sinus tumor
ensg00000234741.7	adult type testicular granulosa cell tumor
ensg00000248587.7	alzheimers disease
ensg00000281189.1	microinvasive gastric cancer
ensg00000235590.7	hypoparathyroidism
ensg00000130600.17	aortic atherosclerosis
ensg00000130600.17	cerebral atherosclerosis
ensg00000130600.17	generalized atherosclerosis
ensg00000130600.17	beckwith wiedemann syndrome
ensg00000130600.17	jewett marshall bladder cancer
ensg00000130600.17	superficial urinary bladder cancer
ensg00000130600.17	estrogen receptor negative breast cancer
ensg00000130600.17	estrogen receptor positive breast cancer
ensg00000130600.17	her2 receptor negative breast cancer
ensg00000130600.17	her2 receptor positive breast cancer
ensg00000130600.17	male breast cancer
ensg00000130600.17	adult choroid plexus cancer
ensg00000130600.17	anterior urethra cancer
ensg00000130600.17	aryepiglottic fold cancer
ensg00000130600.17	auricular cancer
ensg00000130600.17	bladder dome cancer
ensg00000130600.17	adult central nervous system choriocarcinoma
ensg00000130600.17	childhood choriocarcinoma of the ovary
ensg00000130600.17	childhood choriocarcinoma of the testis
ensg00000130600.17	fallopian tube gestational choriocarcinoma
ensg00000130600.17	gestational ovarian choriocarcinoma
ensg00000130600.17	transverse colon cancer
ensg00000130600.17	hyperinsulinism
ensg00000130600.17	microinvasive gastric cancer
ensg00000130600.17	adult central nervous system mixed germ cell tumor
ensg00000130600.17	childhood central nervous system mixed germ cell tumor
ensg00000130600.17	malignant cardiac germ cell tumor
ensg00000130600.17	non gestational choriocarcinoma
ensg00000130600.17	adult glioblastoma multiforme
ensg00000130600.17	adult spinal cord glioblastoma multiforme
ensg00000130600.17	blastoma
ensg00000130600.17	brain glioblastoma multiforme
ensg00000130600.17	giant cell glioblastoma
ensg00000130600.17	adult brainstem mixed glioma
ensg00000130600.17	adult oligodendroglioma
ensg00000130600.17	brain oligodendroglioma
ensg00000130600.17	childhood oligodendroglioma
ensg00000130600.17	childhood optic nerve glioma
ensg00000130600.17	cyclic hematopoiesis
ensg00000130600.17	aflatoxins related hepatocellular carcinoma
ensg00000130600.17	hyperhomocysteinemia
ensg00000130600.17	infertility
ensg00000130600.17	menkes disease
ensg00000130600.17	medullomyoblastoma
ensg00000130600.17	acral lentiginous melanoma
ensg00000130600.17	adult leptomeningeal melanoma
ensg00000130600.17	amelanotic melanoma
ensg00000130600.17	balloon cell malignant melanoma
ensg00000130600.17	cervix melanoma
ensg00000130600.17	adult papillary meningioma
ensg00000130600.17	angiomatous meningioma
ensg00000130600.17	anterior foramen magnum meningioma
ensg00000130600.17	anterior optic tract meningioma
ensg00000130600.17	benign meningioma
ensg00000130600.17	polycythemia vera
ensg00000130600.17	adrenal gland ganglioneuroblastoma
ensg00000130600.17	adrenal neuroblastoma
ensg00000130600.17	cerebral neuroblastoma
ensg00000130600.17	differentiating neuroblastoma
ensg00000130600.17	morbid obesity
ensg00000130600.17	hereditary breast ovarian cancer
ensg00000130600.17	phaeochromocytoma
ensg00000130600.17	acth secreting pituitary adenoma
ensg00000130600.17	functionless pituitary adenoma
ensg00000130600.17	growth hormone secreting pituitary adenoma
ensg00000130600.17	prader willi syndrome
ensg00000130600.17	eclampsia
ensg00000130600.17	mild pre eclampsia
ensg00000130600.17	acute gonococcal prostatitis
ensg00000130600.17	adenosquamous prostate carcinoma
ensg00000130600.17	atrophy of prostate
ensg00000130600.17	benign prostate phyllodes tumor
ensg00000130600.17	lymphoepithelioma like acinar prostate adenocarcinoma
ensg00000130600.17	silver russell syndrome
ensg00000130600.17	epithelioid trophoblastic tumor
ensg00000130600.17	placental site trophoblastic tumor
ensg00000130600.17	adenomatoid tumor
ensg00000130600.17	adrenal rest tumor
ensg00000130600.17	adult endodermal sinus tumor
ensg00000130600.17	adult type testicular granulosa cell tumor
ensg00000130600.17	blastema predominant kidney wilms tumor
ensg00000130600.17	cervical wilms tumor
ensg00000130600.17	epithelial predominant wilms tumor
ensg00000130600.17	hereditary wilms tumor
ensg00000130600.17	metachronous kidney wilms tumor
ensg00000225978.3	alzheimers disease
ensg00000225978.3	huntingtons disease
ensg00000225978.3	paranoid schizophrenia
ensg00000231133.6	alzheimers disease
ensg00000231133.6	huntingtons disease
ensg00000231133.6	paranoid schizophrenia
ensg00000206337.10	acquired immunodeficiency syndrome
ensg00000278970.1	aflatoxins related hepatocellular carcinoma
ensg00000237767.1	type 1 diabetes mellitus
ensg00000241388.4	acinar cell cystadenocarcinoma
ensg00000241388.4	adenocarcinoma in situ
ensg00000241388.4	adrenal cortical adenocarcinoma
ensg00000241388.4	aggressive digital papillary adenocarcinoma
ensg00000241388.4	ampulla of vater clear cell adenocarcinoma
ensg00000228630.5	estrogen receptor negative breast cancer
ensg00000228630.5	estrogen receptor positive breast cancer
ensg00000228630.5	her2 receptor negative breast cancer
ensg00000228630.5	her2 receptor positive breast cancer
ensg00000228630.5	male breast cancer
ensg00000228630.5	adult choroid plexus cancer
ensg00000228630.5	anterior urethra cancer
ensg00000228630.5	aryepiglottic fold cancer
ensg00000228630.5	auricular cancer
ensg00000228630.5	bladder dome cancer
ensg00000228630.5	transverse colon cancer
ensg00000228630.5	microinvasive gastric cancer
ensg00000228630.5	aflatoxins related hepatocellular carcinoma
ensg00000228630.5	cornea squamous cell carcinoma
ensg00000228630.5	laryngeal small cell carcinoma
ensg00000228630.5	bronchogenic lung adenocarcinoma
ensg00000228630.5	nasopharynx carcinoma
ensg00000228630.5	esophageal basaloid squamous cell carcinoma
ensg00000228630.5	ovarian squamous cell carcinoma
ensg00000228630.5	colon squamous cell carcinoma
ensg00000228630.5	endometrial squamous cell carcinoma
ensg00000228630.5	prostate squamous cell carcinoma
ensg00000228630.5	juvenile rheumatoid arthritis
ensg00000228630.5	adenomatoid tumor
ensg00000228630.5	adrenal rest tumor
ensg00000228630.5	adult central nervous system mixed germ cell tumor
ensg00000228630.5	adult endodermal sinus tumor
ensg00000228630.5	adult type testicular granulosa cell tumor
ensg00000243766.7	aflatoxins related hepatocellular carcinoma
ensg00000228630.5	adrenal carcinoma
ensg00000251075.1	huntingtons disease
ensg00000251164.1	aflatoxins related hepatocellular carcinoma
ensg00000283122.1	neonatal diabetes mellitus
ensg00000258667.1	apical myocardial infarction
ensg00000255733.5	chronic progressive multiple sclerosis
ensg00000255733.5	relapsing remitting multiple sclerosis
ensg00000099869.7	aflatoxins related hepatocellular carcinoma
ensg00000099869.7	acute gonococcal prostatitis
ensg00000099869.7	adenosquamous prostate carcinoma
ensg00000099869.7	atrophy of prostate
ensg00000099869.7	benign prostate phyllodes tumor
ensg00000099869.7	lymphoepithelioma like acinar prostate adenocarcinoma
ensg00000099869.7	type 1 diabetes mellitus
ensg00000099869.7	blastema predominant kidney wilms tumor
ensg00000099869.7	cervical wilms tumor
ensg00000099869.7	epithelial predominant wilms tumor
ensg00000099869.7	hereditary wilms tumor
ensg00000099869.7	metachronous kidney wilms tumor
ensg00000237941.2	blastema predominant kidney wilms tumor
ensg00000237941.2	cervical wilms tumor
ensg00000237941.2	epithelial predominant wilms tumor
ensg00000237941.2	hereditary wilms tumor
ensg00000237941.2	metachronous kidney wilms tumor
ensg00000269821.1	beckwith wiedemann syndrome
ensg00000269821.1	aflatoxins related hepatocellular carcinoma
ensg00000233639.5	adult brainstem mixed glioma
ensg00000233639.5	adult oligodendroglioma
ensg00000233639.5	brain oligodendroglioma
ensg00000233639.5	childhood oligodendroglioma
ensg00000233639.5	childhood optic nerve glioma
ensg00000275874.1	narcolepsy
ensg00000231028.8	paranoid schizophrenia
ensg00000231028.8	type 1 diabetes mellitus
ensg00000204054.13	acute gonococcal prostatitis
ensg00000204054.13	adenosquamous prostate carcinoma
ensg00000204054.13	atrophy of prostate
ensg00000204054.13	benign prostate phyllodes tumor
ensg00000204054.13	lymphoepithelioma like acinar prostate adenocarcinoma
ensg00000250739.1	parkinsons disease
ensg00000225613.2	duchenne muscular dystrophy
ensg00000258609.2	triple receptor negative breast cancer
ensg00000128254.12	nasopharynx carcinoma
ensg00000188511.12	nasopharynx carcinoma
ensg00000230844.2	nasopharynx carcinoma
ensg00000281183.1	adenomatoid tumor
ensg00000281183.1	adrenal rest tumor
ensg00000281183.1	adult central nervous system mixed germ cell tumor
ensg00000281183.1	adult endodermal sinus tumor
ensg00000281183.1	adult type testicular granulosa cell tumor
ensg00000265369.3	acute gonococcal prostatitis
ensg00000265369.3	adenosquamous prostate carcinoma
ensg00000265369.3	atrophy of prostate
ensg00000265369.3	benign prostate phyllodes tumor
ensg00000265369.3	lymphoepithelioma like acinar prostate adenocarcinoma
ensg00000281560.1	microinvasive gastric cancer
ensg00000240922.1	adult extraosseous osteosarcoma
ensg00000240922.1	breast osteosarcoma
ensg00000240922.1	central nervous system osteosarcoma
ensg00000240922.1	childhood extraosseous osteosarcoma
ensg00000240922.1	childhood intracortical osteosarcoma
ensg00000281560.1	estrogen receptor negative breast cancer
ensg00000281560.1	estrogen receptor positive breast cancer
ensg00000281560.1	her2 receptor negative breast cancer
ensg00000281560.1	her2 receptor positive breast cancer
ensg00000281560.1	male breast cancer
ensg00000281560.1	hereditary breast ovarian cancer
ensg00000251562.7	jewett marshall bladder cancer
ensg00000251562.7	superficial urinary bladder cancer
ensg00000251562.7	estrogen receptor negative breast cancer
ensg00000251562.7	estrogen receptor positive breast cancer
ensg00000251562.7	her2 receptor negative breast cancer
ensg00000251562.7	her2 receptor positive breast cancer
ensg00000251562.7	male breast cancer
ensg00000251562.7	adult choroid plexus cancer
ensg00000251562.7	anterior urethra cancer
ensg00000251562.7	aryepiglottic fold cancer
ensg00000251562.7	auricular cancer
ensg00000251562.7	bladder dome cancer
ensg00000251562.7	transverse colon cancer
ensg00000251562.7	diabetes insipidus
ensg00000251562.7	gestational diabetes
ensg00000251562.7	lipoatrophic diabetes
ensg00000251562.7	maturity onset diabetes of the young
ensg00000251562.7	neonatal diabetes mellitus
ensg00000251562.7	aflatoxins related hepatocellular carcinoma
ensg00000251562.7	cornea squamous cell carcinoma
ensg00000251562.7	laryngeal small cell carcinoma
ensg00000251562.7	bronchogenic lung adenocarcinoma
ensg00000251562.7	nasopharynx carcinoma
ensg00000251562.7	adrenal gland ganglioneuroblastoma
ensg00000251562.7	adrenal neuroblastoma
ensg00000251562.7	blastoma
ensg00000251562.7	cerebral neuroblastoma
ensg00000251562.7	differentiating neuroblastoma
ensg00000251562.7	adult extraosseous osteosarcoma
ensg00000251562.7	breast osteosarcoma
ensg00000251562.7	central nervous system osteosarcoma
ensg00000251562.7	childhood extraosseous osteosarcoma
ensg00000251562.7	childhood intracortical osteosarcoma
ensg00000251562.7	acute gonococcal prostatitis
ensg00000251562.7	adenosquamous prostate carcinoma
ensg00000251562.7	atrophy of prostate
ensg00000251562.7	benign prostate phyllodes tumor
ensg00000251562.7	lymphoepithelioma like acinar prostate adenocarcinoma
ensg00000251562.7	adenomatoid tumor
ensg00000251562.7	adrenal rest tumor
ensg00000251562.7	adult central nervous system mixed germ cell tumor
ensg00000251562.7	adult endodermal sinus tumor
ensg00000251562.7	adult type testicular granulosa cell tumor
ensg00000251562.7	adult glioblastoma multiforme
ensg00000251562.7	adult spinal cord glioblastoma multiforme
ensg00000251562.7	brain glioblastoma multiforme
ensg00000251562.7	giant cell glioblastoma
ensg00000251562.7	renal clear cell carcinoma
ensg00000251562.7	type 1 diabetes mellitus
ensg00000267278.5	pancreatic ductal carcinoma
ensg00000214548.14	acute myeloid leukemia
ensg00000214548.14	jewett marshall bladder cancer
ensg00000214548.14	superficial urinary bladder cancer
ensg00000214548.14	estrogen receptor negative breast cancer
ensg00000214548.14	estrogen receptor positive breast cancer
ensg00000214548.14	her2 receptor negative breast cancer
ensg00000214548.14	her2 receptor positive breast cancer
ensg00000214548.14	male breast cancer
ensg00000214548.14	adult choroid plexus cancer
ensg00000214548.14	anterior urethra cancer
ensg00000214548.14	aryepiglottic fold cancer
ensg00000214548.14	auricular cancer
ensg00000214548.14	bladder dome cancer
ensg00000214548.14	chronic myeloid leukemia
ensg00000214548.14	transverse colon cancer
ensg00000214548.14	microinvasive gastric cancer
ensg00000214548.14	adult brainstem mixed glioma
ensg00000214548.14	adult oligodendroglioma
ensg00000214548.14	brain oligodendroglioma
ensg00000214548.14	childhood oligodendroglioma
ensg00000214548.14	childhood optic nerve glioma
ensg00000214548.14	aflatoxins related hepatocellular carcinoma
ensg00000214548.14	huntingtons disease
ensg00000214548.14	adult papillary meningioma
ensg00000214548.14	angiomatous meningioma
ensg00000214548.14	anterior foramen magnum meningioma
ensg00000214548.14	anterior optic tract meningioma
ensg00000214548.14	benign meningioma
ensg00000214548.14	adrenal gland ganglioneuroblastoma
ensg00000214548.14	adrenal neuroblastoma
ensg00000214548.14	blastoma
ensg00000214548.14	cerebral neuroblastoma
ensg00000214548.14	differentiating neuroblastoma
ensg00000214548.14	acth secreting pituitary adenoma
ensg00000214548.14	functionless pituitary adenoma
ensg00000214548.14	growth hormone secreting pituitary adenoma
ensg00000214548.14	acute gonococcal prostatitis
ensg00000214548.14	adenosquamous prostate carcinoma
ensg00000214548.14	atrophy of prostate
ensg00000214548.14	benign prostate phyllodes tumor
ensg00000214548.14	lymphoepithelioma like acinar prostate adenocarcinoma
ensg00000214548.14	adenomatoid tumor
ensg00000214548.14	adrenal rest tumor
ensg00000214548.14	adult central nervous system mixed germ cell tumor
ensg00000214548.14	adult endodermal sinus tumor
ensg00000214548.14	adult type testicular granulosa cell tumor
ensg00000214548.14	type 1 diabetes mellitus
ensg00000269821.1	apical myocardial infarction
ensg00000272701.2	silver russell syndrome
ensg00000251562.7	apical myocardial infarction
ensg00000225783.6	adult choroid plexus cancer
ensg00000225783.6	anterior urethra cancer
ensg00000225783.6	aryepiglottic fold cancer
ensg00000225783.6	auricular cancer
ensg00000225783.6	bladder dome cancer
ensg00000225783.6	apical myocardial infarction
ensg00000225783.6	septal myocardial infarction
ensg00000225783.6	silent myocardial infarction
ensg00000225783.6	paranoid schizophrenia
ensg00000255248.7	degenerative myopia
ensg00000234883.5	chronic monocytic leukemia
ensg00000215417.12	adult choroid plexus cancer
ensg00000215417.12	anterior urethra cancer
ensg00000215417.12	aryepiglottic fold cancer
ensg00000215417.12	auricular cancer
ensg00000215417.12	bladder dome cancer
ensg00000215417.12	adult lymphoma
ensg00000215417.12	anaplastic large cell lymphoma
ensg00000215417.12	anus lymphoma
ensg00000215417.12	appendix lymphoma
ensg00000215417.12	bladder lymphoma
ensg00000171889.3	estrogen receptor negative breast cancer
ensg00000171889.3	estrogen receptor positive breast cancer
ensg00000171889.3	her2 receptor negative breast cancer
ensg00000171889.3	her2 receptor positive breast cancer
ensg00000171889.3	male breast cancer
ensg00000176840.11	aflatoxins related hepatocellular carcinoma
ensg00000260978.1	prader willi syndrome
ensg00000271086.5	multicentric papillary thyroid carcinoma
ensg00000260455.1	adrenal gland ganglioneuroblastoma
ensg00000260455.1	adrenal neuroblastoma
ensg00000260455.1	blastoma
ensg00000260455.1	cerebral neuroblastoma
ensg00000260455.1	differentiating neuroblastoma
ensg00000163597.14	adrenal gland ganglioneuroblastoma
ensg00000163597.14	adrenal neuroblastoma
ensg00000163597.14	blastoma
ensg00000163597.14	cerebral neuroblastoma
ensg00000163597.14	differentiating neuroblastoma
ensg00000245532.7	acquired immunodeficiency syndrome
ensg00000245532.7	amyotrophic lateral sclerosis type 8
ensg00000245532.7	huntingtons disease
ensg00000245532.7	cornea squamous cell carcinoma
ensg00000245532.7	ovarian squamous cell carcinoma
ensg00000245532.7	colon squamous cell carcinoma
ensg00000245532.7	endometrial squamous cell carcinoma
ensg00000245532.7	prostate squamous cell carcinoma
ensg00000245532.7	infertility
ensg00000281183.1	aflatoxins related hepatocellular carcinoma
ensg00000281183.1	colon squamous cell carcinoma
ensg00000281183.1	lung occult squamous cell carcinoma
ensg00000281450.1	adult choroid plexus cancer
ensg00000281450.1	anterior urethra cancer
ensg00000281450.1	aryepiglottic fold cancer
ensg00000281450.1	auricular cancer
ensg00000281450.1	bladder dome cancer
ensg00000225937.1	acute gonococcal prostatitis
ensg00000225937.1	adenosquamous prostate carcinoma
ensg00000225937.1	atrophy of prostate
ensg00000225937.1	benign prostate phyllodes tumor
ensg00000225937.1	lymphoepithelioma like acinar prostate adenocarcinoma
ensg00000253438.2	adult choroid plexus cancer
ensg00000253438.2	anterior urethra cancer
ensg00000253438.2	aryepiglottic fold cancer
ensg00000253438.2	auricular cancer
ensg00000253438.2	bladder dome cancer
ensg00000253438.2	acute gonococcal prostatitis
ensg00000253438.2	adenosquamous prostate carcinoma
ensg00000253438.2	atrophy of prostate
ensg00000253438.2	benign prostate phyllodes tumor
ensg00000253438.2	lymphoepithelioma like acinar prostate adenocarcinoma
ensg00000227418.6	acute gonococcal prostatitis
ensg00000227418.6	adenosquamous prostate carcinoma
ensg00000227418.6	atrophy of prostate
ensg00000227418.6	benign prostate phyllodes tumor
ensg00000227418.6	lymphoepithelioma like acinar prostate adenocarcinoma
ensg00000282961.1	acute gonococcal prostatitis
ensg00000282961.1	adenosquamous prostate carcinoma
ensg00000282961.1	atrophy of prostate
ensg00000282961.1	benign prostate phyllodes tumor
ensg00000282961.1	lymphoepithelioma like acinar prostate adenocarcinoma
ensg00000239677.6	type 1 diabetes mellitus
ensg00000117242.7	parkinsons disease
ensg00000281473.1	blepharophimosis
ensg00000221817.9	pancreatic ductal carcinoma
ensg00000204528.3	parapsoriasis
ensg00000236130.1	multicentric papillary thyroid carcinoma
ensg00000259104.2	multicentric papillary thyroid carcinoma
ensg00000281128.1	adult choroid plexus cancer
ensg00000281128.1	anterior urethra cancer
ensg00000281128.1	aryepiglottic fold cancer
ensg00000281128.1	auricular cancer
ensg00000281128.1	bladder dome cancer
ensg00000281128.1	acute gonococcal prostatitis
ensg00000281128.1	adenosquamous prostate carcinoma
ensg00000281128.1	atrophy of prostate
ensg00000281128.1	benign prostate phyllodes tumor
ensg00000281128.1	lymphoepithelioma like acinar prostate adenocarcinoma
ensg00000281128.1	adenomatoid tumor
ensg00000281128.1	adrenal rest tumor
ensg00000281128.1	adult central nervous system mixed germ cell tumor
ensg00000281128.1	adult endodermal sinus tumor
ensg00000281128.1	adult type testicular granulosa cell tumor
ensg00000249859.9	estrogen receptor negative breast cancer
ensg00000249859.9	estrogen receptor positive breast cancer
ensg00000249859.9	her2 receptor negative breast cancer
ensg00000249859.9	her2 receptor positive breast cancer
ensg00000249859.9	male breast cancer
ensg00000249859.9	burkitts lymphoma
ensg00000249859.9	adult choroid plexus cancer
ensg00000249859.9	anterior urethra cancer
ensg00000249859.9	aryepiglottic fold cancer
ensg00000249859.9	auricular cancer
ensg00000249859.9	bladder dome cancer
ensg00000249859.9	cleft lip
ensg00000249859.9	non hodgkin lymphoma
ensg00000249859.9	adult lymphoma
ensg00000249859.9	anaplastic large cell lymphoma
ensg00000249859.9	anus lymphoma
ensg00000249859.9	appendix lymphoma
ensg00000249859.9	bladder lymphoma
ensg00000249859.9	hereditary breast ovarian cancer
ensg00000249859.9	acute gonococcal prostatitis
ensg00000249859.9	adenosquamous prostate carcinoma
ensg00000249859.9	atrophy of prostate
ensg00000249859.9	benign prostate phyllodes tumor
ensg00000249859.9	lymphoepithelioma like acinar prostate adenocarcinoma
ensg00000249859.9	type 1 diabetes mellitus
ensg00000249859.9	microinvasive gastric cancer
ensg00000249859.9	aflatoxins related hepatocellular carcinoma
ensg00000255794.7	anus rhabdomyosarcoma
ensg00000269900.3	cartilage hair hypoplasia
ensg00000246982.6	nasopharynx carcinoma
ensg00000237853.6	aortic atherosclerosis
ensg00000237853.6	cerebral atherosclerosis
ensg00000237853.6	generalized atherosclerosis
ensg00000281131.1	acute gonococcal prostatitis
ensg00000281131.1	adenosquamous prostate carcinoma
ensg00000281131.1	atrophy of prostate
ensg00000281131.1	benign prostate phyllodes tumor
ensg00000281131.1	lymphoepithelioma like acinar prostate adenocarcinoma
ensg00000174365.19	morbid obesity
ensg00000163597.14	jewett marshall bladder cancer
ensg00000163597.14	superficial urinary bladder cancer
ensg00000242125.3	alzheimers disease
ensg00000203875.10	adult lymphoma
ensg00000203875.10	anaplastic large cell lymphoma
ensg00000203875.10	anus lymphoma
ensg00000203875.10	appendix lymphoma
ensg00000203875.10	bladder lymphoma
ensg00000242808.7	alzheimers disease
ensg00000281881.1	acral lentiginous melanoma
ensg00000281881.1	adult leptomeningeal melanoma
ensg00000281881.1	amelanotic melanoma
ensg00000281881.1	balloon cell malignant melanoma
ensg00000281881.1	cervix melanoma
ensg00000281881.1	microinvasive gastric cancer
ensg00000227954.6	adult choroid plexus cancer
ensg00000227954.6	anterior urethra cancer
ensg00000227954.6	aryepiglottic fold cancer
ensg00000227954.6	auricular cancer
ensg00000227954.6	bladder dome cancer
ensg00000187621.14	acute monocytic leukemia
ensg00000187621.14	acute myeloid leukemia
ensg00000187621.14	acute t cell leukemia
ensg00000187621.14	adult t cell leukemia
ensg00000187621.14	aleukemic monocytic leukemia cutis
ensg00000187621.14	adult lymphoma
ensg00000187621.14	anaplastic large cell lymphoma
ensg00000187621.14	anus lymphoma
ensg00000187621.14	appendix lymphoma
ensg00000187621.14	bladder lymphoma
ensg00000270141.3	dyskeratosis congenita
ensg00000270141.3	acute gonococcal prostatitis
ensg00000270141.3	adenosquamous prostate carcinoma
ensg00000270141.3	atrophy of prostate
ensg00000270141.3	benign prostate phyllodes tumor
ensg00000270141.3	lymphoepithelioma like acinar prostate adenocarcinoma
ensg00000280634.1	kawasaki disease
ensg00000231889.7	paranoid schizophrenia
ensg00000253352.8	jewett marshall bladder cancer
ensg00000253352.8	superficial urinary bladder cancer
ensg00000253352.8	huntingtons disease
ensg00000243197.7	microinvasive gastric cancer
ensg00000214049.6	jewett marshall bladder cancer
ensg00000214049.6	superficial urinary bladder cancer
ensg00000214049.6	cornea squamous cell carcinoma
ensg00000214049.6	ovarian squamous cell carcinoma
ensg00000214049.6	colon squamous cell carcinoma
ensg00000214049.6	endometrial squamous cell carcinoma
ensg00000214049.6	prostate squamous cell carcinoma
ensg00000214049.6	adenosquamous carcinoma
ensg00000214049.6	ampulla of vater adenosquamous carcinoma
ensg00000214049.6	bartholins gland adenosquamous carcinoma
ensg00000214049.6	basosquamous carcinoma
ensg00000214049.6	endometrial adenosquamous carcinoma
ensg00000214049.6	adenomatoid tumor
ensg00000214049.6	adrenal rest tumor
ensg00000214049.6	adult central nervous system mixed germ cell tumor
ensg00000214049.6	adult endodermal sinus tumor
ensg00000214049.6	adult type testicular granulosa cell tumor
ensg00000214049.6	microinvasive gastric cancer
ensg00000214049.6	aflatoxins related hepatocellular carcinoma
ensg00000183242.11	acute myeloid leukemia
ensg00000183242.11	blastema predominant kidney wilms tumor
ensg00000183242.11	cervical wilms tumor
ensg00000183242.11	epithelial predominant wilms tumor
ensg00000183242.11	hereditary wilms tumor
ensg00000183242.11	metachronous kidney wilms tumor
ensg00000229807.10	jewett marshall bladder cancer
ensg00000229807.10	superficial urinary bladder cancer
ensg00000229807.10	estrogen receptor negative breast cancer
ensg00000229807.10	estrogen receptor positive breast cancer
ensg00000229807.10	her2 receptor negative breast cancer
ensg00000229807.10	her2 receptor positive breast cancer
ensg00000229807.10	male breast cancer
ensg00000229807.10	adult choroid plexus cancer
ensg00000229807.10	anterior urethra cancer
ensg00000229807.10	aryepiglottic fold cancer
ensg00000229807.10	auricular cancer
ensg00000229807.10	bladder dome cancer
ensg00000229807.10	femoral cancer
ensg00000229807.10	klinefelters syndrome
ensg00000281664.1	adult choroid plexus cancer
ensg00000281664.1	anterior urethra cancer
ensg00000281664.1	aryepiglottic fold cancer
ensg00000281664.1	auricular cancer
ensg00000281664.1	bladder dome cancer
ensg00000248492.1	autoimmune disease of central nervous system
ensg00000248492.1	autoimmune disease of exocrine system
ensg00000248492.1	autoimmune disease of eyes ear nose and throat
ensg00000248492.1	autoimmune disease of musculoskeletal system
ensg00000177410.12	estrogen receptor negative breast cancer
ensg00000177410.12	estrogen receptor positive breast cancer
ensg00000177410.12	her2 receptor negative breast cancer
ensg00000177410.12	her2 receptor positive breast cancer
ensg00000177410.12	male breast cancer
ensg00000177410.12	ductal carcinoma in situ
ensg00000177410.12	invasive ductal carcinoma
ensg00000177410.12	pancreatic ductal carcinoma
