# Supplementary material for: ProphTools: general prioritization tools for heterogeneous biological networks
Source: Gigascience. 2017 Nov 24;6(12):1–8. doi: 10.1093/gigascience/gix111 (PMC5751048; doi:10.1093/gigascience/gix111)
Supplement: Supplemental material [file gix111_supp.zip › SupFile02_lncrna_disease_prophtools_specific.csv]

ensg00000251423.2	alzheimers disease
ensg00000188693.7	alzheimers disease
ensg00000280039.1	acquired immunodeficiency syndrome
ensg00000280039.1	adult choroid plexus cancer
ensg00000280039.1	microinvasive gastric cancer
ensg00000283029.1	acquired immunodeficiency syndrome
ensg00000243819.4	acquired immunodeficiency syndrome
ensg00000283029.1	adult dermatomyositis
ensg00000243819.4	adult dermatomyositis
ensg00000283029.1	cutaneous leishmaniasis
ensg00000243819.4	cutaneous leishmaniasis
ensg00000283029.1	pyomyositis
ensg00000243819.4	pyomyositis
ensg00000231421.7	colon squamous cell carcinoma
ensg00000180139.11	bronchogenic lung adenocarcinoma
ensg00000241684.5	adult brainstem mixed glioma
ensg00000272620.1	barretts esophagus
ensg00000268257.2	aflatoxins related hepatocellular carcinoma
ensg00000280927.1	polycystic ovary syndrome
ensg00000196810.4	polycystic ovary syndrome
ensg00000240498.6	aortic atherosclerosis
ensg00000240498.6	adult choroid plexus cancer
ensg00000240498.6	acute apical periodontitis
ensg00000240498.6	acute gonococcal prostatitis
ensg00000251173.1	parkinsons disease
ensg00000268066.5	fragile x syndrome
ensg00000278768.1	alzheimers disease
ensg00000278768.1	inclusion body myositis
ensg00000278910.3	acral lentiginous melanoma
ensg00000262117.5	estrogen receptor negative breast cancer
ensg00000245573.7	postpartum depression
ensg00000245573.7	huntingtons disease
ensg00000245573.7	paranoid schizophrenia
ensg00000245573.7	morbid obesity
ensg00000281406.1	jewett marshall bladder cancer
ensg00000234235.1	adult choroid plexus cancer
ensg00000232416.3	blepharophimosis
ensg00000240868.1	acute gonococcal prostatitis
ensg00000236830.6	acantholytic squamous cell skin carcinoma
ensg00000236830.6	acute gonococcal prostatitis
ensg00000247844.1	microinvasive gastric cancer
ensg00000229140.8	adult brainstem mixed glioma
ensg00000240498.6	abdominal aortic aneurysm
ensg00000240498.6	alzheimers disease
ensg00000240498.6	penis basal cell carcinoma
ensg00000240498.6	estrogen receptor negative breast cancer
ensg00000240498.6	diabetes insipidus
ensg00000240498.6	cervix endometriosis
ensg00000240498.6	intracranial aneurysm
ensg00000240498.6	microinvasive gastric cancer
ensg00000240498.6	acute closed angle glaucoma
ensg00000240498.6	adult brainstem mixed glioma
ensg00000240498.6	acute monocytic leukemia
ensg00000240498.6	acral lentiginous melanoma
ensg00000240498.6	apical myocardial infarction
ensg00000240498.6	nasopharynx carcinoma
ensg00000240498.6	neurofibromatosis
ensg00000240498.6	plexiform neurofibroma
ensg00000240498.6	adenomatoid tumor
ensg00000240498.6	type 1 diabetes mellitus
ensg00000240498.6	adrenal gland ganglioneuroblastoma
ensg00000241832.1	reye syndrome
ensg00000231004.2	reye syndrome
ensg00000280927.1	acute gonococcal prostatitis
ensg00000226950.6	osteoporosis
ensg00000232307.1	bipolar i disorder
ensg00000232307.1	panic disorder
ensg00000232307.1	paranoid schizophrenia
ensg00000236709.1	pancreatic ductal carcinoma
ensg00000281591.1	facioscapulohumeral muscular dystrophy
ensg00000283406.1	digeorge syndrome
ensg00000283406.1	huntingtons disease
ensg00000283406.1	velocardiofacial syndrome
ensg00000229323.1	chronic monocytic leukemia
ensg00000231607.10	chronic monocytic leukemia
ensg00000231607.10	postgerminal center chronic lymphocytic leukemia small lymphocytic lymphoma
ensg00000231607.10	adult lymphoma
ensg00000231607.10	indolent myeloma
ensg00000230630.4	hereditary breast ovarian cancer
ensg00000245750.7	jewett marshall bladder cancer
ensg00000259641.5	jewett marshall bladder cancer
ensg00000245750.7	bronchogenic lung adenocarcinoma
ensg00000259641.5	bronchogenic lung adenocarcinoma
ensg00000245750.7	mucinous stomach adenocarcinoma
ensg00000259641.5	mucinous stomach adenocarcinoma
ensg00000245750.7	renal clear cell carcinoma
ensg00000259641.5	renal clear cell carcinoma
ensg00000245750.7	aflatoxins related hepatocellular carcinoma
ensg00000259641.5	aflatoxins related hepatocellular carcinoma
ensg00000235123.5	estrogen receptor negative breast cancer
ensg00000147753.9	hereditary hemorrhagic telangiectasia
ensg00000196096.3	hereditary hemorrhagic telangiectasia
ensg00000197251.3	hereditary hemorrhagic telangiectasia
ensg00000203325.3	hereditary hemorrhagic telangiectasia
ensg00000206129.3	hereditary hemorrhagic telangiectasia
ensg00000215231.7	hereditary hemorrhagic telangiectasia
ensg00000215374.5	hereditary hemorrhagic telangiectasia
ensg00000215808.2	hereditary hemorrhagic telangiectasia
ensg00000226496.2	hereditary hemorrhagic telangiectasia
ensg00000229563.6	hereditary hemorrhagic telangiectasia
ensg00000230133.1	hereditary hemorrhagic telangiectasia
ensg00000231133.6	hereditary hemorrhagic telangiectasia
ensg00000231185.6	hereditary hemorrhagic telangiectasia
ensg00000232021.6	hereditary hemorrhagic telangiectasia
ensg00000232046.6	hereditary hemorrhagic telangiectasia
ensg00000232956.8	hereditary hemorrhagic telangiectasia
ensg00000233154.5	hereditary hemorrhagic telangiectasia
ensg00000233251.7	hereditary hemorrhagic telangiectasia
ensg00000235285.1	hereditary hemorrhagic telangiectasia
ensg00000237036.4	hereditary hemorrhagic telangiectasia
ensg00000237548.1	hereditary hemorrhagic telangiectasia
ensg00000241269.1	hereditary hemorrhagic telangiectasia
ensg00000245910.8	hereditary hemorrhagic telangiectasia
ensg00000248176.1	hereditary hemorrhagic telangiectasia
ensg00000249364.5	hereditary hemorrhagic telangiectasia
ensg00000249772.1	hereditary hemorrhagic telangiectasia
ensg00000250195.1	hereditary hemorrhagic telangiectasia
ensg00000250608.1	hereditary hemorrhagic telangiectasia
ensg00000254154.8	hereditary hemorrhagic telangiectasia
ensg00000255471.1	hereditary hemorrhagic telangiectasia
ensg00000256218.1	hereditary hemorrhagic telangiectasia
ensg00000259150.5	hereditary hemorrhagic telangiectasia
ensg00000259334.1	hereditary hemorrhagic telangiectasia
ensg00000263753.6	hereditary hemorrhagic telangiectasia
ensg00000264772.6	hereditary hemorrhagic telangiectasia
ensg00000266952.1	hereditary hemorrhagic telangiectasia
ensg00000250902.1	atrioventricular septal defect
ensg00000224032.6	adult choroid plexus cancer
ensg00000265992.1	adult central nervous system embryonal carcinoma
ensg00000265992.1	intracranial aneurysm
ensg00000268388.5	diastolic heart failure
ensg00000248464.1	atrioventricular septal defect
ensg00000266835.5	microinvasive gastric cancer
ensg00000234741.7	autoimmune disease of central nervous system
ensg00000234741.7	estrogen receptor negative breast cancer
ensg00000234741.7	adult choroid plexus cancer
ensg00000234741.7	adult lymphoma
ensg00000234741.7	acral lentiginous melanoma
ensg00000234741.7	acute gonococcal prostatitis
ensg00000234741.7	systemic lupus erythematosus
ensg00000234741.7	adenomatoid tumor
ensg00000248587.7	alzheimers disease
ensg00000281189.1	microinvasive gastric cancer
ensg00000235590.7	hypoparathyroidism
ensg00000130600.17	aortic atherosclerosis
ensg00000130600.17	beckwith wiedemann syndrome
ensg00000130600.17	jewett marshall bladder cancer
ensg00000130600.17	estrogen receptor negative breast cancer
ensg00000130600.17	adult choroid plexus cancer
ensg00000130600.17	adult central nervous system choriocarcinoma
ensg00000130600.17	transverse colon cancer
ensg00000130600.17	hyperinsulinism
ensg00000130600.17	microinvasive gastric cancer
ensg00000130600.17	adult central nervous system mixed germ cell tumor
ensg00000130600.17	non gestational choriocarcinoma
ensg00000130600.17	adult glioblastoma multiforme
ensg00000130600.17	adult brainstem mixed glioma
ensg00000130600.17	cyclic hematopoiesis
ensg00000130600.17	aflatoxins related hepatocellular carcinoma
ensg00000130600.17	hyperhomocysteinemia
ensg00000130600.17	infertility
ensg00000130600.17	menkes disease
ensg00000130600.17	medullomyoblastoma
ensg00000130600.17	acral lentiginous melanoma
ensg00000130600.17	adult papillary meningioma
ensg00000130600.17	polycythemia vera
ensg00000130600.17	adrenal gland ganglioneuroblastoma
ensg00000130600.17	morbid obesity
ensg00000130600.17	hereditary breast ovarian cancer
ensg00000130600.17	phaeochromocytoma
ensg00000130600.17	acth secreting pituitary adenoma
ensg00000130600.17	prader willi syndrome
ensg00000130600.17	eclampsia
ensg00000130600.17	acute gonococcal prostatitis
ensg00000130600.17	silver russell syndrome
ensg00000130600.17	epithelioid trophoblastic tumor
ensg00000130600.17	adenomatoid tumor
ensg00000130600.17	blastema predominant kidney wilms tumor
ensg00000225978.3	alzheimers disease
ensg00000225978.3	huntingtons disease
ensg00000225978.3	paranoid schizophrenia
ensg00000231133.6	alzheimers disease
ensg00000231133.6	huntingtons disease
ensg00000231133.6	paranoid schizophrenia
ensg00000206337.10	acquired immunodeficiency syndrome
ensg00000278970.1	aflatoxins related hepatocellular carcinoma
ensg00000237767.1	type 1 diabetes mellitus
ensg00000241388.4	acinar cell cystadenocarcinoma
ensg00000228630.5	estrogen receptor negative breast cancer
ensg00000228630.5	adult choroid plexus cancer
ensg00000228630.5	transverse colon cancer
ensg00000228630.5	microinvasive gastric cancer
ensg00000228630.5	aflatoxins related hepatocellular carcinoma
ensg00000228630.5	cornea squamous cell carcinoma
ensg00000228630.5	bronchogenic lung adenocarcinoma
ensg00000228630.5	nasopharynx carcinoma
ensg00000228630.5	esophageal basaloid squamous cell carcinoma
ensg00000228630.5	juvenile rheumatoid arthritis
ensg00000228630.5	adenomatoid tumor
ensg00000243766.7	aflatoxins related hepatocellular carcinoma
ensg00000228630.5	adrenal carcinoma
ensg00000251075.1	huntingtons disease
ensg00000251164.1	aflatoxins related hepatocellular carcinoma
ensg00000283122.1	neonatal diabetes mellitus
ensg00000258667.1	apical myocardial infarction
ensg00000255733.5	chronic progressive multiple sclerosis
ensg00000099869.7	aflatoxins related hepatocellular carcinoma
ensg00000099869.7	acute gonococcal prostatitis
ensg00000099869.7	type 1 diabetes mellitus
ensg00000099869.7	blastema predominant kidney wilms tumor
ensg00000237941.2	blastema predominant kidney wilms tumor
ensg00000269821.1	beckwith wiedemann syndrome
ensg00000269821.1	aflatoxins related hepatocellular carcinoma
ensg00000233639.5	adult brainstem mixed glioma
ensg00000275874.1	narcolepsy
ensg00000231028.8	paranoid schizophrenia
ensg00000231028.8	type 1 diabetes mellitus
ensg00000204054.13	acute gonococcal prostatitis
ensg00000250739.1	parkinsons disease
ensg00000225613.2	duchenne muscular dystrophy
ensg00000258609.2	triple receptor negative breast cancer
ensg00000128254.12	nasopharynx carcinoma
ensg00000188511.12	nasopharynx carcinoma
ensg00000230844.2	nasopharynx carcinoma
ensg00000281183.1	adenomatoid tumor
ensg00000265369.3	acute gonococcal prostatitis
ensg00000281560.1	microinvasive gastric cancer
ensg00000240922.1	adult extraosseous osteosarcoma
ensg00000281560.1	estrogen receptor negative breast cancer
ensg00000281560.1	hereditary breast ovarian cancer
ensg00000251562.7	jewett marshall bladder cancer
ensg00000251562.7	estrogen receptor negative breast cancer
ensg00000251562.7	adult choroid plexus cancer
ensg00000251562.7	transverse colon cancer
ensg00000251562.7	diabetes insipidus
ensg00000251562.7	aflatoxins related hepatocellular carcinoma
ensg00000251562.7	cornea squamous cell carcinoma
ensg00000251562.7	bronchogenic lung adenocarcinoma
ensg00000251562.7	nasopharynx carcinoma
ensg00000251562.7	adrenal gland ganglioneuroblastoma
ensg00000251562.7	adult extraosseous osteosarcoma
ensg00000251562.7	acute gonococcal prostatitis
ensg00000251562.7	adenomatoid tumor
ensg00000251562.7	adult glioblastoma multiforme
ensg00000251562.7	renal clear cell carcinoma
ensg00000251562.7	neonatal diabetes mellitus
ensg00000267278.5	pancreatic ductal carcinoma
ensg00000214548.14	acute myeloid leukemia
ensg00000214548.14	jewett marshall bladder cancer
ensg00000214548.14	estrogen receptor negative breast cancer
ensg00000214548.14	adult choroid plexus cancer
ensg00000214548.14	chronic myeloid leukemia
ensg00000214548.14	transverse colon cancer
ensg00000214548.14	microinvasive gastric cancer
ensg00000214548.14	adult brainstem mixed glioma
ensg00000214548.14	aflatoxins related hepatocellular carcinoma
ensg00000214548.14	huntingtons disease
ensg00000214548.14	adult papillary meningioma
ensg00000214548.14	adrenal gland ganglioneuroblastoma
ensg00000214548.14	acth secreting pituitary adenoma
ensg00000214548.14	acute gonococcal prostatitis
ensg00000214548.14	adenomatoid tumor
ensg00000214548.14	type 1 diabetes mellitus
ensg00000269821.1	apical myocardial infarction
ensg00000272701.2	silver russell syndrome
ensg00000251562.7	apical myocardial infarction
ensg00000225783.6	adult choroid plexus cancer
ensg00000225783.6	apical myocardial infarction
ensg00000225783.6	paranoid schizophrenia
ensg00000255248.7	degenerative myopia
ensg00000234883.5	chronic monocytic leukemia
ensg00000215417.12	adult choroid plexus cancer
ensg00000215417.12	adult lymphoma
ensg00000171889.3	estrogen receptor negative breast cancer
ensg00000176840.11	aflatoxins related hepatocellular carcinoma
ensg00000260978.1	prader willi syndrome
ensg00000271086.5	multicentric papillary thyroid carcinoma
ensg00000260455.1	adrenal gland ganglioneuroblastoma
ensg00000163597.14	adrenal gland ganglioneuroblastoma
ensg00000245532.7	acquired immunodeficiency syndrome
ensg00000245532.7	amyotrophic lateral sclerosis type 8
ensg00000245532.7	huntingtons disease
ensg00000245532.7	cornea squamous cell carcinoma
ensg00000245532.7	infertility
ensg00000281183.1	aflatoxins related hepatocellular carcinoma
ensg00000281183.1	colon squamous cell carcinoma
ensg00000281450.1	adult choroid plexus cancer
ensg00000225937.1	acute gonococcal prostatitis
ensg00000253438.2	adult choroid plexus cancer
ensg00000253438.2	acute gonococcal prostatitis
ensg00000227418.6	acute gonococcal prostatitis
ensg00000282961.1	acute gonococcal prostatitis
ensg00000239677.6	type 1 diabetes mellitus
ensg00000117242.7	parkinsons disease
ensg00000281473.1	blepharophimosis
ensg00000221817.9	pancreatic ductal carcinoma
ensg00000204528.3	parapsoriasis
ensg00000236130.1	multicentric papillary thyroid carcinoma
ensg00000259104.2	multicentric papillary thyroid carcinoma
ensg00000281128.1	adult choroid plexus cancer
ensg00000281128.1	acute gonococcal prostatitis
ensg00000281128.1	adenomatoid tumor
ensg00000249859.9	estrogen receptor negative breast cancer
ensg00000249859.9	burkitts lymphoma
ensg00000249859.9	adult choroid plexus cancer
ensg00000249859.9	cleft lip
ensg00000249859.9	non hodgkin lymphoma
ensg00000249859.9	adult lymphoma
ensg00000249859.9	hereditary breast ovarian cancer
ensg00000249859.9	acute gonococcal prostatitis
ensg00000249859.9	type 1 diabetes mellitus
ensg00000249859.9	microinvasive gastric cancer
ensg00000249859.9	aflatoxins related hepatocellular carcinoma
ensg00000255794.7	anus rhabdomyosarcoma
ensg00000269900.3	cartilage hair hypoplasia
ensg00000246982.6	nasopharynx carcinoma
ensg00000237853.6	aortic atherosclerosis
ensg00000281131.1	acute gonococcal prostatitis
ensg00000174365.19	morbid obesity
ensg00000163597.14	jewett marshall bladder cancer
ensg00000242125.3	alzheimers disease
ensg00000203875.10	adult lymphoma
ensg00000242808.7	alzheimers disease
ensg00000281881.1	acral lentiginous melanoma
ensg00000281881.1	microinvasive gastric cancer
ensg00000227954.6	adult choroid plexus cancer
ensg00000187621.14	acute monocytic leukemia
ensg00000187621.14	adult lymphoma
ensg00000270141.3	dyskeratosis congenita
ensg00000270141.3	acute gonococcal prostatitis
ensg00000280634.1	kawasaki disease
ensg00000231889.7	paranoid schizophrenia
ensg00000253352.8	jewett marshall bladder cancer
ensg00000253352.8	huntingtons disease
ensg00000243197.7	microinvasive gastric cancer
ensg00000214049.6	jewett marshall bladder cancer
ensg00000214049.6	cornea squamous cell carcinoma
ensg00000214049.6	adenosquamous carcinoma
ensg00000214049.6	adenomatoid tumor
ensg00000214049.6	microinvasive gastric cancer
ensg00000214049.6	aflatoxins related hepatocellular carcinoma
ensg00000183242.11	acute myeloid leukemia
ensg00000183242.11	blastema predominant kidney wilms tumor
ensg00000229807.10	jewett marshall bladder cancer
ensg00000229807.10	estrogen receptor negative breast cancer
ensg00000229807.10	adult choroid plexus cancer
ensg00000229807.10	femoral cancer
ensg00000229807.10	klinefelters syndrome
ensg00000281664.1	adult choroid plexus cancer
ensg00000248492.1	autoimmune disease of central nervous system
ensg00000177410.12	estrogen receptor negative breast cancer
ensg00000177410.12	ductal carcinoma in situ
