# Supplementary material for: ProphTools: general prioritization tools for heterogeneous biological networks
Source: Gigascience. 2017 Nov 24;6(12):1–8. doi: 10.1093/gigascience/gix111 (PMC5751048; doi:10.1093/gigascience/gix111)
Supplement: Supplemental material [file gix111_supp.zip › SupFile02_lncrna_disease_prophtools_specific_info.txt]

Supplementary file 2:

LncRNAdisease specific dataset after processing.
File format: csv

Title: LncRNA-disease specific dataset.
Filename: SupplementaryFile01_lncrna_disease_prophtools_specific.csv

Pairs GENCODE v26 ID - Disease Ontology Name used to build the lncRNA-disease relation subnetwork used to test ProphTools prioritization performance. specific case.
